# Supplementary material for: A revision of the continental species of Copa Simon, 1885 (Araneae, Corinnidae) in the Afrotropical Region
Source: Zookeys. 2013 Mar 6;(276):1–37. doi: 10.3897/zookeys.276.4233 (PMC3677340; doi:10.3897/zookeys.276.4233)
Supplement: XML Treatment for Copa [file zookeys.276.4233-treatment1.xml]

<!DOCTYPE tp:taxon-treatment
  PUBLIC "-//TaxonX//DTD Taxonomic Treatment Publishing DTD v0 20100105//EN" "tax-treatment-NSO.dtd">
<tp:taxon-treatment xmlns:tp="http://www.plazi.org/taxpub"><tp:treatment-meta><mixed-citation publication-type="journal"><person-group><name><surname>Haddad</surname><given-names>Charles Richard</given-names></name></person-group><article-title>A revision of the continental species of 
                        <italic>Copa</italic> Simon, 1885 (Araneae, Corinnidae) in the Afrotropical Region
                </article-title><source>Zookeys</source><day>6</day><month>3</month><year>2013</year><volume>2013</volume><issue>276</issue><fpage>1</fpage><lpage>37</lpage><pub-id pub-id-type="doi">10.3897/zookeys.276.4233</pub-id></mixed-citation></tp:treatment-meta><tp:nomenclature><label>Genus</label><tp:taxon-name>
                            <tp:taxon-name-part taxon-name-part-type="genus">Copa</tp:taxon-name-part>
                        <object-id xmlns:xlink="http://www.w3.org/1999/xlink" xlink:type="simple">http://species-id.net/wiki/Copa</object-id>
								</tp:taxon-name><tp:taxon-authority>Simon, 1885</tp:taxon-authority><tp:nomenclature-citation-list><tp:nomenclature-citation><tp:taxon-name>Copa</tp:taxon-name><comment><xref ref-type="bibr" rid="B23">Simon 1885</xref>: 395; <xref ref-type="bibr" rid="B25">Simon 1897</xref>: 173; <xref ref-type="bibr" rid="B21">Reiskind 1969</xref>: 165; <xref ref-type="bibr" rid="B4">Dippenaar-Schoeman and Jocqué 1997</xref>: 128; <xref ref-type="bibr" rid="B3">Deeleman-Reinhold 2001</xref>: 359.</comment></tp:nomenclature-citation></tp:nomenclature-citation-list></tp:nomenclature><tp:treatment-sec sec-type="Type species"><title>Type species:</title><p><italic><tp:taxon-name>Copa flavoplumosa</tp:taxon-name></italic> Simon, 1885, by monotypy.</p></tp:treatment-sec><tp:treatment-sec sec-type="Diagnosis"><title>Diagnosis.</title><p><italic><tp:taxon-name>Copa</tp:taxon-name></italic> can be recognised from other cryptic lycosiform <tp:taxon-name>Castianeirinae</tp:taxon-name>, particularly <italic><tp:taxon-name>Echinax</tp:taxon-name></italic> and two undescribed Afrotropical lycosiform genera, by the presence of fine proximal and distal dorsal setae on the anterior patellae (<xref ref-type="fig" rid="F4">Figs 24</xref>, <xref ref-type="fig" rid="F5">34</xref>), and proximal and distal spines on the posterior patellae (<xref ref-type="fig" rid="F5">Fig. 35</xref>), which are clearly shorter than the particular leg segment; in <italic><tp:taxon-name>Echinax</tp:taxon-name></italic> all of the patellae have well-developed spines that are longer than the patella, and in the two undescribed genera the proximal structure on the posterior patellae is a fine seta rather than a spine, as is the case in <italic><tp:taxon-name>Copa</tp:taxon-name></italic>. Further, the AME are approximately 1.25–1.50 times ALE diameter in <italic><tp:taxon-name>Copa</tp:taxon-name></italic> (<xref ref-type="fig" rid="F3">Figs 14, 15, 19</xref>), while at least twice the diameter in <italic><tp:taxon-name>Echinax</tp:taxon-name></italic> and 1.25 times or less in the two undescribed genera. Lastly, the carapace of <italic><tp:taxon-name>Copa</tp:taxon-name></italic> is 3.30–3.75 times broader than the PER, while less than 3 times broader in the other three genera. These characteristics are also applicable to immature specimens.</p></tp:treatment-sec><tp:treatment-sec sec-type="Description"><title>Description.</title><p>Medium-sized spiders, 5.20–9.80mm in length; carapace usually pale yellow to dark orange-brown with black markings, rarely black with white markings (<xref ref-type="fig" rid="F1">Figs 1</xref><xref ref-type="fig" rid="F2">–8, 10, 11</xref>); carapace surface smooth, with black feathery setae covering markings (<xref ref-type="fig" rid="F3">Fig. 13</xref>); several long curved setae on clypeus, eye region and posterior to PER up to midpoint (<xref ref-type="fig" rid="F3">Figs 14, 15, 19</xref>); carapace oval, broadest at posterior of coxae II, eye region narrow, fovea distinct; posterior margin very slightly concave or straight (<xref ref-type="fig" rid="F2">Figs 7, 8, 10, 11</xref>). AER procurved, AME approximately 1¼ to 1½ times ALE diameter; AME separated by ½ or less their diameter, nearly touching ALE (<xref ref-type="fig" rid="F3">Figs 14, 15, 19</xref>); PER strongly procurved, PME very slightly larger than PLE; PME closer to PLE than to each other; MOQ width equal anteriorly and posteriorly, or very slightly broader posteriorly, longer than wide. Chilum distinct, triangular, bilateral with clear median separation; cheliceral promargin with two or three teeth, retromargin with two teeth; shaggy seta absent; curved setae on cheliceral promargin pectinate in females (<xref ref-type="fig" rid="F3">Figs 16, 20</xref>) and finely plumose in males (<xref ref-type="fig" rid="F3">Fig. 17</xref>); endites straight laterally, with distinct serrula comprising sharp, ventrally curved denticles, with dense maxillar hair tuft on mesal margins (<xref ref-type="fig" rid="F3">Figs 18, 22, 23</xref>); labium hemispherical, wider than long. Pleural bars sclerotised, isolated; sternum slightly longer than broad, shield-shaped, slightly narrowed anteriorly, with or without markings; surface smooth, densely covered in feathery setae, with many long erect straight setae; precoxal triangles present, <!--PageBreak-->intercoxal sclerites only present between coxae I and II (<xref ref-type="fig" rid="F3">Figs 9, 12</xref>). Leg formula 4132 in females, 4312 or 4123 in males, legs I and III nearly equal in length; legs strongly spined, femora, patellae, tibiae and metatarsi covered in short straight black setae and black and white feathery setae (<xref ref-type="fig" rid="F3">Figs 24</xref><xref ref-type="fig" rid="F4">–27</xref>, <xref ref-type="fig" rid="F5">31</xref><xref ref-type="fig" rid="F6">–39</xref>), feathery setae sparse on tarsi; retrocoxal window absent; femora with several scattered erect ventral setae (<xref ref-type="fig" rid="F3">Figs 24</xref><xref ref-type="fig" rid="F5">, 31</xref>); anterior patellae with proximal and distal long fine dorsal setae (<xref ref-type="fig" rid="F3">Figs 24</xref>, <xref ref-type="fig" rid="F5">34</xref>); posterior patellae with fine long proximal dorsal seta and distal spine, clearly shorter than patella (<xref ref-type="fig" rid="F5">Fig. 35</xref>); patellar indentation narrow, broad at proximal end (<xref ref-type="fig" rid="F4">Figs 25, 26</xref>, <xref ref-type="fig" rid="F5">32, 33</xref>); metatarsi III longer than metatarsi I and II; metatarsi distally scopulate (<xref ref-type="fig" rid="F6">Fig. 39</xref>); tibiae, metatarsi and tarsi with several dorsal and lateral trichobothria with sunken distal plate (<xref ref-type="fig" rid="F4">Fig. 29</xref>), also with several short erect setae (<xref ref-type="fig" rid="F6">Fig. 38</xref>); tarsal organ oval, slightly elevated from integument, surface finely wrinkled, opening oval (<xref ref-type="fig" rid="F4">Figs 30</xref>, <xref ref-type="fig" rid="F6">42</xref>); paired tarsal claws short, with very dense claw tufts in between (<xref ref-type="fig" rid="F4">Figs 28</xref>, <xref ref-type="fig" rid="F6">41</xref>); metatarsi III and IV without terminal preening brush or comb. Abdomen oval, <!--PageBreak-->either yellow-orange with black markings or black with white markings; three pairs of fine straight setae on anterior margin above pedicel; dorsal scutum small, strongly sclerotized, extending less than ⅛ abdomen length in females and slightly more than ½ abdomen length in males; two pairs of distinct sclerotised dorsal sigilla present in both sexes (<xref ref-type="fig" rid="F2">Figs 7, 8, 11, 12</xref>); epigastric region moderately sclerotised, venter without post-epigastric sclerites and ventral sclerite, inframamillary sclerite present, distinct, densely covered in short setae; two paired rows of tiny sclerites from epigastric furrow to spinnerets, outer row weakly sclerotised and indistinct. Spinnerets: ALS of female (<xref ref-type="fig" rid="F7">Figs 43</xref>, <xref ref-type="fig" rid="F8">49</xref>) with two major ampullate gland spigots and many piriform gland spigots; ALS of male (<xref ref-type="fig" rid="F7">Figs 44</xref>, <xref ref-type="fig" rid="F8">50</xref>) with single major ampullate gland spigot, single large adjacent nubbin and many piriform gland spigots; PMS of female (<xref ref-type="fig" rid="F7">Figs 45</xref>, <xref ref-type="fig" rid="F8">51</xref>) with three large cylindrical gland spigots, one small minor ampullate gland spigot and one or two aciniform gland spigots; PMS of male (<xref ref-type="fig" rid="F7">Figs 46</xref>, <xref ref-type="fig" rid="F8">52</xref>) with one large minor ampullate gland spigot, one tartipore and one nubbin, with zero aciniform gland spigots in <italic><tp:taxon-name>Copa flavoplumosa</tp:taxon-name></italic> and two in <italic><tp:taxon-name>Copa kei</tp:taxon-name></italic> sp. n.; PLS of female (<xref ref-type="fig" rid="F7">Figs 47</xref>, <xref ref-type="fig" rid="F8">53</xref>) with two large cylindrical gland spigots and zero (in <italic><tp:taxon-name>Copa flavoplumosa</tp:taxon-name></italic>) or several (in <italic><tp:taxon-name>Copa kei</tp:taxon-name></italic> sp. n.) aciniform gland spigots; PLS of <italic><tp:taxon-name>Copa flavoplumosa</tp:taxon-name></italic> male with two reduced aciniform gland spigots and several tiny nubbins present (<xref ref-type="fig" rid="F8">Fig. 48</xref>); PLS of <italic><tp:taxon-name>Copa kei</tp:taxon-name></italic> sp. n. with three aciniform gland spigots only (<xref ref-type="fig" rid="F8">Fig. 54</xref>). Female epigyne with 6-shaped or curved sclerotized epigynal ridges leading to lateral copulatory openings (<xref ref-type="fig" rid="F9">Figs 55, 57</xref>); copulatory ducts directed anteriorly or transversely before entering ST II posteriorly; ST II usually oval, sometimes expanded posterolaterally, connected broadly to somewhat elongated posterior ST I. Male palpal segments without apophyses; cymbium with spines prolaterally and ventrally, dorsal surface covered in curved finely plumose setae with round tip and thicker straight setae with sharp tips (<xref ref-type="fig" rid="F9">Fig. 59</xref>); distal end of cymbium in <italic><tp:taxon-name>Copa kei</tp:taxon-name></italic> sp. n. with shallow depression, densely covered in setae (<xref ref-type="fig" rid="F9">Fig. 60</xref>); embolus with variable width and angle of base, and length and curvature of distal coil (<xref ref-type="fig" rid="F9">Figs 56, 58</xref>, <xref ref-type="fig" rid="F10">61–66</xref>).</p></tp:treatment-sec><tp:treatment-sec sec-type="Key to the continental Afrotropical species of Copa"><title>Key to the continental Afrotropical species of <italic><tp:taxon-name>Copa</tp:taxon-name></italic></title><table-wrap content-type="key" position="anchor" orientation="portrait"><table><tbody><tr><td rowspan="1" colspan="1">1</td><td rowspan="1" colspan="1">Males</td><td rowspan="1" colspan="1">2</td></tr><tr><td rowspan="1" colspan="1">–</td><td rowspan="1" colspan="1">Females</td><td rowspan="1" colspan="1">3</td></tr><tr><td rowspan="1" colspan="1">2</td><td rowspan="1" colspan="1">Embolus with broad base and long curved distal section (<xref ref-type="fig" rid="F9">Fig. 56</xref>)</td><td rowspan="1" colspan="1"><italic><tp:taxon-name>Copa flavoplumosa</tp:taxon-name></italic> Simon, 1885</td></tr><tr><td rowspan="1" colspan="1">–</td><td rowspan="1" colspan="1">Embolus with narrow base and narrow coiled distal section (<xref ref-type="fig" rid="F9">Fig. 58</xref>)</td><td rowspan="1" colspan="1"><italic><tp:taxon-name>Copa kei</tp:taxon-name></italic> sp. n.</td></tr><tr><td rowspan="1" colspan="1">3</td><td rowspan="1" colspan="1">Epigyne with large 6-shaped epigynal ridges with lateral copulatory openings (<xref ref-type="fig" rid="F9">Fig. 55</xref>); entrance ducts directed anteriorly, with distinct loop before entering ST II (<xref ref-type="fig" rid="F11">Fig. 68</xref>)</td><td rowspan="1" colspan="1"><italic><tp:taxon-name>Copa flavoplumosa</tp:taxon-name></italic> Simon, 1885</td></tr><tr><td rowspan="1" colspan="1">–</td><td rowspan="1" colspan="1">Epigyne with small cup-shaped epigynal ridges covering copulatory openings (<xref ref-type="fig" rid="F9">Fig. 57</xref>); entrance ducts directed transversely and slightly anteriorly before entering ST II (<xref ref-type="fig" rid="F13">Fig. 74</xref>)</td><td rowspan="1" colspan="1"><italic><tp:taxon-name>Copa kei</tp:taxon-name></italic> sp. n.</td></tr><!--PageBreak--></tbody></table></table-wrap></tp:treatment-sec><tp:treatment-sec><!--Section generated to contain objects referenced in tp:taxon-treatment.--><fig id="F4" position="float" orientation="portrait"><label>Figures 25–30.</label><caption><p>Scanning electron microscope photographs of <italic><tp:taxon-name>Copa kei</tp:taxon-name></italic> sp. n. female: <bold>25</bold> patella II, indicating patellar indentation <bold>(PI)</bold> <bold>26</bold> same, detail of lyriform organ at proximal end of PI <bold>27</bold> metatarsus IV, spine and setae <bold>28</bold> tarsus III, tarsal claw and claw tuft <bold>29</bold> tarsus IV, trichobothrium base <bold>30</bold> same, tarsal organ.</p></caption><graphic xmlns:xlink="http://www.w3.org/1999/xlink" xlink:href="ZooKeys-276-001-g004.jpg" position="float" orientation="portrait" xlink:type="simple"/></fig><fig id="F5" position="float" orientation="portrait"><label>Figures 31–36.</label><caption><p>Scanning electron microscope photographs of <italic><tp:taxon-name>Copa flavoplumosa</tp:taxon-name></italic> Simon, 1885 male <bold>(31)</bold> and female <bold>(32–36)</bold>: <bold>31</bold> femur I, erect ventral setae <bold>32</bold> patella II, indicating patellar indentation <bold>(PI)</bold> <bold>33</bold> same, detail of lyriform organ at proximal end of PI <bold>34</bold> patella II, arrows indicating proximal and distal dorsal patellar setae <bold>35</bold> patella III, arrows indicating proximal and distal dorsal patellar spines <bold>36</bold> tibia II, spines and feathery setae.</p></caption><graphic xmlns:xlink="http://www.w3.org/1999/xlink" xlink:href="ZooKeys-276-001-g005.jpg" position="float" orientation="portrait" xlink:type="simple"/></fig><fig id="F3" position="float" orientation="portrait"><label>Figures 13–24.</label><caption><p>Scanning electron microscope photographs of <italic><tp:taxon-name>Copa flavoplumosa</tp:taxon-name></italic> Simon, 1885 female <bold>(13, 14, 16)</bold> and male <bold>(15, 17, 18)</bold> and <italic><tp:taxon-name>Copa kei</tp:taxon-name></italic> sp. n. female <bold>(19–24)</bold>: <bold>13</bold> dorsal carapace setae <bold>14, 15, 19</bold> eye region and clypeus, anterolateral <bold>(14, 15)</bold> and anterior <bold>(19)</bold> views <bold>16, 17, 20</bold> cheliceral promarginal bent setae, anterior view <bold>18, 22</bold> mouthparts, ventral view <bold>21</bold> chelicerae, ventral view <bold>23</bold> serrula <bold>24</bold> femur, patella and tibia of leg II, indicating erect ventral setae on femora <bold>(EVS)</bold> and proximal and distal dorsal patellar setae <bold>(PS)</bold>.</p></caption><graphic xmlns:xlink="http://www.w3.org/1999/xlink" xlink:href="ZooKeys-276-001-g003.jpg" position="float" orientation="portrait" xlink:type="simple"/></fig><fig id="F1" position="float" orientation="portrait"><label>Figures 1–6.</label><caption><p>General habitus photographs of <italic><tp:taxon-name>Copa flavoplumosa</tp:taxon-name></italic> Simon, 1885 <bold>(1–4)</bold> and <italic><tp:taxon-name>Copa kei</tp:taxon-name></italic> sp. n. <bold>(5, 6)</bold>: <bold>1</bold> female from Lesideng Research Camp, Botswana <bold>2</bold> female from Livingtone, Zambia <bold>3</bold> male and <bold>4</bold> female from Wildlives Game Farm, Zambia <bold>5</bold> female from Hogsback, South Africa <bold>6</bold> male from Cwebe Nature Reserve, South Africa.</p></caption><graphic xmlns:xlink="http://www.w3.org/1999/xlink" xlink:href="ZooKeys-276-001-g001.jpg" position="float" orientation="portrait" xlink:type="simple"/></fig><fig id="F2" position="float" orientation="portrait"><label>Figures 7–12.</label><caption><p>Digital microscope photographs of <italic><tp:taxon-name>Copa flavoplumosa</tp:taxon-name></italic> Simon, 1885 from D.R. Congo <bold>(7–9)</bold> and <italic><tp:taxon-name>Copa kei</tp:taxon-name></italic> sp. n.from South Africa <bold>(10–12)</bold>: <bold>7, 10</bold> female, dorsal habitus <bold>8, 11</bold> male, dorsal habitus <bold>9, 12</bold> sternum of female in ventral view. Scale bars = 1.0 mm.</p></caption><graphic xmlns:xlink="http://www.w3.org/1999/xlink" xlink:href="ZooKeys-276-001-g002.jpg" position="float" orientation="portrait" xlink:type="simple"/></fig><fig id="F6" position="float" orientation="portrait"><label>Figures 37–42.</label><caption><p>Scanning electron microscope photographs of <italic><tp:taxon-name>Copa flavoplumosa</tp:taxon-name></italic> Simon, 1885 female <bold>(37, 39–42)</bold> and male <bold>(38)</bold>: <bold>37</bold> tibia I, long dorsal seta <bold>38</bold> tibia I, arrows indicating short erect setae <bold>39</bold> metatarsus II, spines and scopula <bold>40</bold> tarsus III <bold>41</bold> same, claw tuft and tarsal organ (arrow) <bold>42</bold> same, tarsal organ.</p></caption><graphic xmlns:xlink="http://www.w3.org/1999/xlink" xlink:href="ZooKeys-276-001-g006.jpg" position="float" orientation="portrait" xlink:type="simple"/></fig><fig id="F7" position="float" orientation="portrait"><label>Figures 43–48.</label><caption><p>Scanning electron microscope photographs of <italic><tp:taxon-name>Copa flavoplumosa</tp:taxon-name></italic> Simon, 1885 female <bold>(43–45)</bold> and male <bold>(46–40)</bold> spinneret morphology: <bold>43, 46</bold> anterior lateral spinneret <bold>44, 47</bold> posterior median spinneret <bold>45, 48</bold> posterior lateral spinneret. Abbreviations: <bold>Ac</bold> aciniform gland spigot(s) <bold>Cy</bold> cylindrical gland spigot(s) <bold>MAmp</bold> major ampullate gland spigot(s) <bold>mAmp</bold> minor ampullate gland spigot(s) <bold>n</bold> nubbin <bold>Pi</bold> piriform gland spigot(s) <bold>PLS</bold> posterior lateral spinneret <bold>PMS</bold> posterior median spinneret <bold>ta</bold> tartipore.</p></caption><graphic xmlns:xlink="http://www.w3.org/1999/xlink" xlink:href="ZooKeys-276-001-g007.jpg" position="float" orientation="portrait" xlink:type="simple"/></fig><fig id="F8" position="float" orientation="portrait"><label>Figures 49–54.</label><caption><p>Scanning electron microscope photographs of <italic><tp:taxon-name>Copa kei</tp:taxon-name></italic> sp. n. female <bold>(49–51)</bold> and male <bold>(52–54)</bold> spinneret morphology: <bold>49, 52</bold> anterior lateral spinneret <bold>50, 53</bold> posterior median spinneret <bold>51, 54</bold> posterior lateral spinneret. Abbreviations: <bold>Ac</bold> aciniform gland spigot(s) <bold>Cy</bold> cylindrical gland spigot(s) <bold>MAmp</bold> major ampullate gland spigot(s) <bold>mAmp</bold> minor ampullate gland spigot(s) <bold>n</bold> nubbin <bold>Pi</bold> piriform gland spigot(s) <bold>ta</bold> tartipore.</p></caption><graphic xmlns:xlink="http://www.w3.org/1999/xlink" xlink:href="ZooKeys-276-001-g008.jpg" position="float" orientation="portrait" xlink:type="simple"/></fig><fig id="F9" position="float" orientation="portrait"><label>Figures 55–60.</label><caption><p>Scanning electron microscope photographs of <italic><tp:taxon-name>Copa flavoplumosa</tp:taxon-name></italic> Simon, 1885 <bold>(55, 56)</bold> and <italic><tp:taxon-name>Copa kei</tp:taxon-name></italic> sp. n. <bold>(57–60)</bold>: <bold>55, 57</bold> female epigyne, ventral view <bold>56, 58</bold> male embolus, ventral view <bold>59</bold> male palpal cymbial setae <bold>60</bold> distal end of cymbium, retrolateral distal view.</p></caption><graphic xmlns:xlink="http://www.w3.org/1999/xlink" xlink:href="ZooKeys-276-001-g009.jpg" position="float" orientation="portrait" xlink:type="simple"/></fig><fig id="F10" position="float" orientation="portrait"><label>Figures 61–66.</label><caption><p>Digital microscope photographs of emboli of <italic><tp:taxon-name>Copa</tp:taxon-name></italic> species in ventral view: <bold>61–65</bold> <italic><tp:taxon-name>Copa flavoplumosa</tp:taxon-name></italic> Simon, 1885 from D.R. Congo <bold>(61)</bold>, Cameroon <bold>(62)</bold>, Tanzania <bold>(63)</bold>, Botswana <bold>(64)</bold> and South Africa <bold>(65)</bold> <bold>66</bold> <italic><tp:taxon-name>Copa kei</tp:taxon-name></italic> sp. n. from South Africa. Scale bars = 0.1 mm.</p></caption><graphic xmlns:xlink="http://www.w3.org/1999/xlink" xlink:href="ZooKeys-276-001-g010.jpg" position="float" orientation="portrait" xlink:type="simple"/></fig><fig id="F11" position="float" orientation="portrait"><label>Figures 67–70.</label><caption><p>Genitalic morphology of <italic><tp:taxon-name>Copa flavoplumosa</tp:taxon-name></italic> Simon, 1885: <bold>67</bold> female epigyne, ventral view <bold>68</bold> same, dorsal view <bold>69</bold> male palp, ventral view <bold>70</bold> same, retrolateral view. Scale bars = 0.25 mm.</p></caption><graphic xmlns:xlink="http://www.w3.org/1999/xlink" xlink:href="ZooKeys-276-001-g011.jpg" position="float" orientation="portrait" xlink:type="simple"/></fig><fig id="F13" position="float" orientation="portrait"><label>Figures 72–75.</label><caption><p>Genitalic morphology of <italic><tp:taxon-name>Copa kei</tp:taxon-name></italic> sp. n.: <bold>72</bold> female epigyne, ventral view <bold>73</bold> same, dorsal view <bold>74</bold> male palp, ventral view <bold>75</bold> same, retrolateral view. Scale bars = 0.25 mm.</p></caption><graphic xmlns:xlink="http://www.w3.org/1999/xlink" xlink:href="ZooKeys-276-001-g013.jpg" position="float" orientation="portrait" xlink:type="simple"/></fig></tp:treatment-sec><ref-list><ref id="B23"><mixed-citation xmlns:xlink="http://www.w3.org/1999/xlink" xlink:type="simple"><person-group><name name-style="western"><surname>Simon</surname><given-names>E</given-names></name></person-group> (<year>1885</year>)<source> Etudes arachnologiques. 18e Mémoire. XXVI. Matériaux pour servir à la faune des Arachnides du Sénégal. (Suivi d’une appendice intitulé: Descriptions de plusieurs espèces africaines nouvelles). Annales de la Société Entomologique de France (6) 5: 345–396.</source></mixed-citation></ref><ref id="B25"><mixed-citation xmlns:xlink="http://www.w3.org/1999/xlink" xlink:type="simple"><person-group><name name-style="western"><surname>Simon</surname><given-names>E</given-names></name></person-group> (<year>1897</year>)<source> Histoire naturelle des Araignées. Tome second, Premier fascicule. Librairie Encyclopédique de Roret, Paris, 1–192.</source></mixed-citation></ref><ref id="B21"><mixed-citation xmlns:xlink="http://www.w3.org/1999/xlink" xlink:type="simple"><person-group><name name-style="western"><surname>Reiskind</surname><given-names>J</given-names></name></person-group> (<year>1969</year>)<article-title> The spider subfamily Castianeirinae of North and Central America (Araneae, Clubionidae).</article-title><source>Bulletin of the Museum of Comparative Zoology </source><volume>138</volume>: <fpage>163</fpage>-<lpage>325</lpage>.</mixed-citation></ref><ref id="B4"><mixed-citation xmlns:xlink="http://www.w3.org/1999/xlink" xlink:type="simple"><person-group><name name-style="western"><surname>Dippenaar-Schoeman</surname><given-names>AS</given-names></name><name name-style="western"><surname>Jocqué</surname><given-names>R</given-names></name></person-group> (<year>1997</year>)<source> African spiders: an identification manual.Plant Protection Research Institute Handbook No. 9.</source><publisher-name>Agricultural Research Council</publisher-name>, <publisher-loc>Pretoria</publisher-loc>, <lpage>392</lpage> pp.</mixed-citation></ref><ref id="B3"><mixed-citation xmlns:xlink="http://www.w3.org/1999/xlink" xlink:type="simple"><person-group><name name-style="western"><surname>Deeleman-Reinhold</surname><given-names>CL</given-names></name></person-group> (<year>2001</year>)<source> Forest spiders of South East Asia: with a revision of the sac and ground spiders (Araneae: Clubionidae, Corinnidae, Liocranidae, Gnaphosidae, Prodidomidae and Trochanterriidae [sic]).</source><publisher-name>Brill</publisher-name>, <publisher-loc>Leiden</publisher-loc>, <lpage>591</lpage> pp.</mixed-citation></ref></ref-list></tp:taxon-treatment>
