# Supplementary material for: A revision of the continental species of Copa Simon, 1885 (Araneae, Corinnidae) in the Afrotropical Region
Source: Zookeys. 2013 Mar 6;(276):1–37. doi: 10.3897/zookeys.276.4233 (PMC3677340; doi:10.3897/zookeys.276.4233)
Supplement: XML Treatment for Copa kei [file zookeys.276.4233-treatment3.xml]

<!DOCTYPE tp:taxon-treatment
  PUBLIC "-//TaxonX//DTD Taxonomic Treatment Publishing DTD v0 20100105//EN" "tax-treatment-NSO.dtd">
<tp:taxon-treatment xmlns:tp="http://www.plazi.org/taxpub"><tp:treatment-meta><mixed-citation publication-type="journal"><person-group><name><surname>Haddad</surname><given-names>Charles Richard</given-names></name></person-group><article-title>A revision of the continental species of 
                        <italic>Copa</italic> Simon, 1885 (Araneae, Corinnidae) in the Afrotropical Region
                </article-title><source>Zookeys</source><day>6</day><month>3</month><year>2013</year><volume>2013</volume><issue>276</issue><fpage>1</fpage><lpage>37</lpage><pub-id pub-id-type="doi">10.3897/zookeys.276.4233</pub-id></mixed-citation></tp:treatment-meta><tp:nomenclature><tp:taxon-name>
                            <tp:taxon-name-part taxon-name-part-type="genus">Copa</tp:taxon-name-part>
                            <tp:taxon-name-part taxon-name-part-type="species">kei</tp:taxon-name-part>
                        <object-id xmlns:xlink="http://www.w3.org/1999/xlink" xlink:type="simple">urn:lsid:zoobank.org:act:A4CC7016-5E90-4687-8936-2F07FE3BDE0F</object-id>
								<object-id xmlns:xlink="http://www.w3.org/1999/xlink" xlink:type="simple">http://species-id.net/wiki/Copa_kei</object-id>
								</tp:taxon-name><tp:taxon-status xmlns:xlink="http://www.w3.org/1999/xlink" xlink:type="simple">sp. n.</tp:taxon-status><xref ref-type="fig" rid="F1">Figures 5, 6</xref><xref ref-type="fig" rid="F2">10–12</xref><xref ref-type="fig" rid="F3">19</xref><xref ref-type="fig" rid="F4">–30</xref><xref ref-type="fig" rid="F8">49–54</xref><xref ref-type="fig" rid="F9">57–60</xref><xref ref-type="fig" rid="F10">66</xref><xref ref-type="fig" rid="F13">72–75</xref><xref ref-type="fig" rid="F14">76</xref></tp:nomenclature><tp:treatment-sec sec-type="Type material"><title>Type material.</title><p><bold>Holotype female.</bold> SOUTH AFRICA: <italic>Eastern Cape Province</italic>: Kei Mouth, <named-content xmlns:xlink="http://www.w3.org/1999/xlink" content-type="dwc:verbatimCoordinates" xlink:type="simple">32°41.206'S, 28°22.497'E</named-content>, leg. C. Haddad, 25.IX.2004 (grass at tree base) (NCA 2007/3843).</p></tp:treatment-sec><tp:treatment-sec sec-type="Paratypes"><title>Paratypes.</title><p>SOUTH AFRICA: <italic>Eastern Cape Province</italic>: Cwebe Nature Reserve, The Haven, <named-content xmlns:xlink="http://www.w3.org/1999/xlink" content-type="dwc:verbatimCoordinates" xlink:type="simple">32°14.497'S, 28°54.653'E</named-content>, leg. C. Haddad, 30.X.2006 (grassy litter behind dunes), 1♂ (NCA 2008/270); Dwesa Nature Reserve, <named-content xmlns:xlink="http://www.w3.org/1999/xlink" content-type="dwc:verbatimCoordinates" xlink:type="simple">32°16.2'S, 26°52.2'E</named-content>, leg. M. Mgobozi, X.2004 (pitfall traps), 2♂ 2♀ (NCA 2008/1967); East London, Pineapple Research Station, <named-content xmlns:xlink="http://www.w3.org/1999/xlink" content-type="dwc:verbatimCoordinates" xlink:type="simple">33°00.6'S, 26°54.0'E</named-content>, leg. D. Keetch, 15.III.1985 (on soil, coastal dune forest), 1♂ 5♀ (NCA 95/325); Hogsback, Never Daunted Lodge, <named-content xmlns:xlink="http://www.w3.org/1999/xlink" content-type="dwc:verbatimCoordinates" xlink:type="simple">32°35.729'S, 26°55.894'E</named-content>, 1250m a.s.l., leg. C. Haddad, 7.I.2011 (night collecting), 1♀ (NCA 2010/2750); Same locality, Tyume Forest, near Big Tree, <named-content xmlns:xlink="http://www.w3.org/1999/xlink" content-type="dwc:verbatimCoordinates" xlink:type="simple">32°36.123'S, 26°56.687'E</named-content>, 1070m a.s.l., leg. C. Haddad, 28.III.2011 (sifting litter, Afromontane forest), 1♂ (TMSA 24012); Katberg, Katberg Pass, <named-content xmlns:xlink="http://www.w3.org/1999/xlink" content-type="dwc:verbatimCoordinates" xlink:type="simple">32°28.710'S, 26°40.337'E</named-content>, leg. J.A. Neethling &amp; C. Luwes, 4.X.2011 (leaf litter, Afromontane forest), 2♂ (NCA 2012/5502); Kei Mouth, <named-content xmlns:xlink="http://www.w3.org/1999/xlink" content-type="dwc:verbatimCoordinates" xlink:type="simple">32°41.280'S, 28°22.484'E</named-content>, leg. C. Haddad, 6.XII.2005 (leaf litter, coastal dune forest), 1♀ (NCA 2008/1907); Same locality, <named-content xmlns:xlink="http://www.w3.org/1999/xlink" content-type="dwc:verbatimCoordinates" xlink:type="simple">32°41.206'S, 28°22.497'E</named-content>, leg. C. Haddad, 10.VIII.2002 (leaf litter, coastal dune), 1♂ (NCA 2002/414); Lusikisiki district, Mzimhlava River mouth, <named-content xmlns:xlink="http://www.w3.org/1999/xlink" content-type="dwc:verbatimCoordinates" xlink:type="simple">31°20'S, 29°40'E</named-content>, leg. Baddeley, II.1980 (coastal evergreen forest), 1♀ (MRAC 164163). <italic>KwaZulu-Natal Province</italic>: Howick, Shooter's Hill [<named-content xmlns:xlink="http://www.w3.org/1999/xlink" content-type="dwc:verbatimCoordinates" xlink:type="simple">29°26'S, 30°19'E</named-content>, 790m a.s.l.], leg. R.F. Lawrence, <!--PageBreak-->X.1937, 1♀ (NMSA 2124); Karkloof Nature Reserve, <named-content xmlns:xlink="http://www.w3.org/1999/xlink" content-type="dwc:verbatimCoordinates" xlink:type="simple">29°19.1'S, 30°15.5'E</named-content>, 1325m a.s.l., leg. M. Mostovski, 28.IX–3.X.2005 (yellow pan trap), 2♂ 2♀ (NMSA 21486); Pietermaritzburg, Town Bush [<named-content xmlns:xlink="http://www.w3.org/1999/xlink" content-type="dwc:verbatimCoordinates" xlink:type="simple">29°36'S, 30°23'E</named-content>], leg. R.F. Lawrence, IX–XI.1950, 2♂ (NMSA 5513); Same locality, southern slopes of Hogsback, <named-content xmlns:xlink="http://www.w3.org/1999/xlink" content-type="dwc:verbatimCoordinates" xlink:type="simple">29°33'S, 30°21'E</named-content>, 1000m a.s.l., leg. C.E. Griswold &amp; T. Meikle-Griswold, 20.IX.1984 (Berlese extracted leaf litter, native forest), 1♂ (NMSA 24463).</p><fig id="F13" position="float" orientation="portrait"><label>Figures 72–75.</label><caption><p>Genitalic morphology of <italic><tp:taxon-name>Copa kei</tp:taxon-name></italic> sp. n.: <bold>72</bold> female epigyne, ventral view <bold>73</bold> same, dorsal view <bold>74</bold> male palp, ventral view <bold>75</bold> same, retrolateral view. Scale bars = 0.25 mm.</p></caption><graphic xmlns:xlink="http://www.w3.org/1999/xlink" xlink:href="ZooKeys-276-001-g013.jpg" position="float" orientation="portrait" xlink:type="simple"/></fig><fig id="F14" position="float" orientation="portrait"><label>Figure 76.</label><caption><p>Map of South Africa indicating the distribution of <italic><tp:taxon-name>Copa flavoplumosa</tp:taxon-name></italic> Simon, 1885 (black circles) and <italic><tp:taxon-name>Copa kei</tp:taxon-name></italic> sp. n. (yellow triangles).</p></caption><graphic xmlns:xlink="http://www.w3.org/1999/xlink" xlink:href="ZooKeys-276-001-g014.jpg" position="float" orientation="portrait" xlink:type="simple"/></fig><fig id="F15" position="float" orientation="portrait"><label>Figures 77–80.</label><caption><p>Digital microscope photographs of the holotype subadult female of <italic><tp:taxon-name>Copa agelenina</tp:taxon-name></italic> Simon, 1910: <bold>77</bold> dorsal habitus <bold>78</bold> abdomen, ventral view <bold>79</bold> pre-epigynum <bold>80</bold> eye region, dorsal view. Scale bars: 77, 78 = 1.0 mm; 79, 80 = 0.25 mm.</p></caption><graphic xmlns:xlink="http://www.w3.org/1999/xlink" xlink:href="ZooKeys-276-001-g015.jpg" position="float" orientation="portrait" xlink:type="simple"/></fig></tp:treatment-sec><tp:treatment-sec sec-type="Other material examined"><title>Other material examined.</title><p>None.</p></tp:treatment-sec><tp:treatment-sec sec-type="Diagnosis"><title>Diagnosis.</title><p>The species is easily recognisable by the distinct dorsal black spot on the anterior margin of the abdomen. Males are characterised by the narrow coiled embolus and females by the small copulatory openings and the nearly transverse copulatory ducts.</p></tp:treatment-sec><tp:treatment-sec sec-type="Etymology"><title>Etymology.</title><p>The specific name is a noun in apposition taken from the type locality, the town Kei Mouth, located at the estuary of the Great Kei River in the Eastern Cape Province.</p></tp:treatment-sec><tp:treatment-sec sec-type="Female"><title>Female</title><p><bold>(holotype, Kei Mouth, NCA 2007/3843).</bold> Measurements:CL 3.84, CW 2.75, AL 6.00, AW 4.55, TL 9.65 (6.40–9.80), FL 0.40, SL 1.75, SW 1.60, AME–AME 0.10, AME–ALE 0.01, ALE–ALE 0.46, PME–PME 0.20, PME–PLE 0.13, PLE–PLE 0.63, PERW 0.83, MOQAW 0.44, MOQPW 0.51, MOQL 0.54.</p><p>Length of leg segments: I 2.60 + 1.25 + 2.03 + 2.05 + 1.18 = 9.11;II 2.50 + 1.24 + 1.90 + 2.00 + 1.16 = 8.80; III 2.45 + 1.23 + 1.88 + 2.30 + 1.16 = 9.02;IV 3.15 + 1.38 + 2.63 + 3.40 + 1.39 = 11.95.</p><p>General appearance as in <xref ref-type="fig" rid="F2">Fig. 10</xref>. Carapace bright yellow-orange, eye region black except between PME; broad median black line covered in black feathery setae from PER to posterior slope of carapace, broken up by asetose line from PME to midpoint and paired oblique asetose line from fovea towards anterior coxae; black striae present, falling within broad median band; lateral margins black from chelicerae to posterior marking, markings expanded from coxae I and from coxae I–IV, densely covered in black feathery setae; areas between markings covered in white feathery setae. All eyes with black rings; AER procurved, medians much larger than laterals; AME separated by distance equal to ½ their diameter; AME separated from ALE by distance approximately <sup>1</sup>∕<sub>10</sub> AME diameter; clypeus height approximately 1½ AME diameter; PER strongly procurved, medians very slightly larger than laterals; PME separated by distance equal to 1¼ their diameter; PME separated from PLE by distance equal to <sup>4</sup>∕<sub>5</sub> PME diameter; CW:PERW = 3.31:1. Chelicerae yellow-orange, with pectinate curved setae on promargin; three closely spaced teeth on promargin, distal tooth smallest, median tooth largest; median tooth closer to distal tooth than to proximal tooth; retromargin with two teeth separated by their basal width, distal tooth slightly smaller than proximal tooth, close to fang base. Endites yellow, cream prolaterally; labium yellow-brown, cream distally, with broad transverse black marking along proximal margin; sternum bright yellow, with broad black marking along margins, expanded at coxae (<xref ref-type="fig" rid="F2">Fig. 12</xref>). Legs yellow-brown, with faint black mottling; spine bases with distinct black spot; trochanters with distal margins black laterally; femora all with black lateral and distal mottling, ventrally <!--PageBreak-->with faint distal ring; patellae with fine dorsal proximal line and lateral and distal mottling; tibiae with faint rings proximally and medially corresponding to ventral spines, distal ends with black ring; metatarsi with proximal, medial and distal rings, corresponding to paired leg spines; tarsi yellow; palp yellow, spines with black spots. Leg spination: femora: I pl 2 do 3 rl 1, II pl 2 do 3 rl 1, III pl 2 do 3 rl 2, IV pl 2 do 3 rl 2; all femora with scattered erect ventral setae; patellae: I &amp; II with fine proximal and distal do setae, III &amp; IV with proximal and distal do spines, proximal spine finer and shorter than distal; tibiae: I do 1 long fine seta, plv 2 rlv 2, II do 1 long fine seta, plv 1 rlv 2 spines, III pl 2 do 1 rl 2 plv 2 rlv 1-2 vt 2, IV pl 2 do 1 rl 2 plv 2 rlv 2 vt 2; metatarsi: I plv 2 rlv 2, II plv 2 rlv 2, III pl 3 rl 3 plv 2 rlv 2 vt 3, IV pl 3 rl 3 plv 2 rlv 2 vt 3. Palpal spination: femora: pl 1 do 2, with scattered erect ventral setae, mainly retrolaterally; patellae: pl 1 do 2; tibiae: pl 1 do 2 plv 1; tarsi: pl 1 rl 1 plv 3 rlv 1. Abdomen with very small red-brown anterior dorsal scutum beneath marking; dorsum mottled grey, with large black spot anteriorly, dark grey median stripe from anterior spot to midpoint, and small cream chevrons posteriorly; short straight black setae and white feathery setae on markings dorsally and laterally; sides of abdomen cream; venter cream, covered in short straight black setae, with dark marking medially on epigastric plate covering epigyne, broadened from epigastric furrow, extending to and surrounding spinnerets. Epigyne small, with strongly curved ridges laterally at midpoint of epigyne, separated by approximately three times their width, with copulatory openings distinct (<xref ref-type="fig" rid="F9">Figs 57</xref>, <xref ref-type="fig" rid="F13">72</xref>); copulatory ducts almost straight, nearly transverse, slightly oblique, entering rounded anterior ST II; broad ducts connecting ST II to subrectangular posterior ST I; ST I slightly narrower than ST II (<xref ref-type="fig" rid="F13">Fig. 73</xref>).</p></tp:treatment-sec><tp:treatment-sec sec-type="Male"><title>Male</title><p><bold>(paratype, Kei Mouth, NCA 2002/414).</bold> Measurements: CL 3.44, CW 2.54, AL 3.50, AW 2.30, TL 6.98 (5.20–6.98), FL 0.34, SL 1.55, SW 1.48, AME–AME 0.07, AME–ALE 0.01, ALE–ALE 0.40, PME–PME 0.20, PME–PLE 0.11, PLE–PLE 0.55, PERW 0.75, MOQAW 0.42, MOQPW 0.48, MOQL 0.52.</p><p>Length of leg segments: I 2.35 + 1.13 + 1.87 + 1.97 + 1.20 = 8.52; II 2.32 + 1.10 + 1.75 + 1.93 + 1.15 = 8.25; III 2.28 + 0.98 + 1.75 + 2.13 + 1.10 = 8.24; IV 2.90 + 1.13 + 2.40 + 3.30 + 1.30 = 11.03.</p><p>General appearance as in <xref ref-type="fig" rid="F2">Fig. 11</xref>, male more slender than female. Carapace deep orange, markings and setae as for female. All eyes with black rings; AER procurved, medians much larger than laterals; AME separated by distance equal to <sup>2</sup>∕<sub>5</sub> their diameter; AME separated from ALE by distance approximately <sup>1</sup>∕<sub>10</sub> AME diameter; clypeus height equal to 1½ AME diameter; PER strongly procurved, medians very slightly larger than laterals; PME separated by distance equal to 1½ their diameter; PME separated from PLE by distance slightly larger than <sup>4</sup>∕<sub>5</sub> PME diameter; CW:PERW = 3.39:1. Chelicerae yellow-orange, with curved setae on promargin not pectinate; dentition as for female. Endites, labium, sternum and leg colouration and markings as for female. Leg spination: femora: I pl 2 do 3 rl 1, II pl 2 do 3 rl 1, III pl 2 do 3 rl 2, IV pl 2 do 3 rl 2; all femora with scattered erect ventral setae; patellae: I &amp; II with fine proximal and distal do setae, III &amp; IV with proximal and distal do spines, <!--PageBreak-->proximal spine finer and shorter than distal; tibiae: I do 1 long fine seta, plv 3 rlv 3 spines, II do 1 long fine seta plv 2 rlv 3, III pl 2 do 1 rl 2 plv 2 rlv 2 vt 2, IV pl 2 do 1 rl 2 plv 2 rlv 2 vt 2; metatarsi: I plv 2 rlv 2, II plv 2 rlv 2, III pl 3 rl 3 plv 1-2 rlv 1-2 vt 3, IV pl 3 rl 3 plv 2 rlv 2 vt 3. Palpal spination: femora: pl 1 do 2, with scattered erect ventral setae, mainly retrolaterally; patellae: pl 1 do 2; tibiae: pl 1 do 1 plv 1; tarsi: pl 2 rl 1 plv 2 rlv 1. Abdomen with narrow red-brown dorsal scutum extending just past midpoint; dorsum mottled grey, with large black spot anteriorly, broad dark grey median stripe from anterior spot narrowing towards posterior of scutum, and small cream chevrons in posterior half; short straight black setae and white feathery setae on markings dorsally and laterally; lateral margin of abdomen creamy-grey; venter creamy-grey, covered in short straight black setae, with narrow dark grey marking medially on epigastric plate, broadened from epigastric furrow, extending to and surrounding spinnerets. Male palpal cymbium yellow, with several thicker bent setae distally (<xref ref-type="fig" rid="F13">Fig. 75</xref>); tegulum pear-shaped, orange-brown, with nearly black ducts; embolus with narrow base and 1½ narrow coils around a central prong; distal section slightly curved (<xref ref-type="fig" rid="F9">Figs 58</xref>, <xref ref-type="fig" rid="F10">66</xref>, <xref ref-type="fig" rid="F13">74</xref>).</p></tp:treatment-sec><tp:treatment-sec sec-type="Distribution"><title>Distribution.</title><p>Known from the south-eastern parts of South Africa (<xref ref-type="fig" rid="F14">Fig. 76</xref>); endemic to the Maputaland-Pondoland-Albany Centre of Endemism (<xref ref-type="bibr" rid="B8">Driver et al. 2005</xref>).</p></tp:treatment-sec><tp:treatment-sec sec-type="Biology"><title>Biology.</title><p>Specimens were mainly collected from the leaf litter layer of closed canopy Afromontane and coastal forest habitats.</p><!--PageBreak--></tp:treatment-sec><tp:treatment-sec><!--Section generated to contain objects referenced in tp:taxon-treatment.--><fig id="F1" position="float" orientation="portrait"><label>Figures 1–6.</label><caption><p>General habitus photographs of <italic><tp:taxon-name>Copa flavoplumosa</tp:taxon-name></italic> Simon, 1885 <bold>(1–4)</bold> and <italic><tp:taxon-name>Copa kei</tp:taxon-name></italic> sp. n. <bold>(5, 6)</bold>: <bold>1</bold> female from Lesideng Research Camp, Botswana <bold>2</bold> female from Livingtone, Zambia <bold>3</bold> male and <bold>4</bold> female from Wildlives Game Farm, Zambia <bold>5</bold> female from Hogsback, South Africa <bold>6</bold> male from Cwebe Nature Reserve, South Africa.</p></caption><graphic xmlns:xlink="http://www.w3.org/1999/xlink" xlink:href="ZooKeys-276-001-g001.jpg" position="float" orientation="portrait" xlink:type="simple"/></fig><fig id="F2" position="float" orientation="portrait"><label>Figures 7–12.</label><caption><p>Digital microscope photographs of <italic><tp:taxon-name>Copa flavoplumosa</tp:taxon-name></italic> Simon, 1885 from D.R. Congo <bold>(7–9)</bold> and <italic><tp:taxon-name>Copa kei</tp:taxon-name></italic> sp. n.from South Africa <bold>(10–12)</bold>: <bold>7, 10</bold> female, dorsal habitus <bold>8, 11</bold> male, dorsal habitus <bold>9, 12</bold> sternum of female in ventral view. Scale bars = 1.0 mm.</p></caption><graphic xmlns:xlink="http://www.w3.org/1999/xlink" xlink:href="ZooKeys-276-001-g002.jpg" position="float" orientation="portrait" xlink:type="simple"/></fig><fig id="F3" position="float" orientation="portrait"><label>Figures 13–24.</label><caption><p>Scanning electron microscope photographs of <italic><tp:taxon-name>Copa flavoplumosa</tp:taxon-name></italic> Simon, 1885 female <bold>(13, 14, 16)</bold> and male <bold>(15, 17, 18)</bold> and <italic><tp:taxon-name>Copa kei</tp:taxon-name></italic> sp. n. female <bold>(19–24)</bold>: <bold>13</bold> dorsal carapace setae <bold>14, 15, 19</bold> eye region and clypeus, anterolateral <bold>(14, 15)</bold> and anterior <bold>(19)</bold> views <bold>16, 17, 20</bold> cheliceral promarginal bent setae, anterior view <bold>18, 22</bold> mouthparts, ventral view <bold>21</bold> chelicerae, ventral view <bold>23</bold> serrula <bold>24</bold> femur, patella and tibia of leg II, indicating erect ventral setae on femora <bold>(EVS)</bold> and proximal and distal dorsal patellar setae <bold>(PS)</bold>.</p></caption><graphic xmlns:xlink="http://www.w3.org/1999/xlink" xlink:href="ZooKeys-276-001-g003.jpg" position="float" orientation="portrait" xlink:type="simple"/></fig><fig id="F4" position="float" orientation="portrait"><label>Figures 25–30.</label><caption><p>Scanning electron microscope photographs of <italic><tp:taxon-name>Copa kei</tp:taxon-name></italic> sp. n. female: <bold>25</bold> patella II, indicating patellar indentation <bold>(PI)</bold> <bold>26</bold> same, detail of lyriform organ at proximal end of PI <bold>27</bold> metatarsus IV, spine and setae <bold>28</bold> tarsus III, tarsal claw and claw tuft <bold>29</bold> tarsus IV, trichobothrium base <bold>30</bold> same, tarsal organ.</p></caption><graphic xmlns:xlink="http://www.w3.org/1999/xlink" xlink:href="ZooKeys-276-001-g004.jpg" position="float" orientation="portrait" xlink:type="simple"/></fig><fig id="F8" position="float" orientation="portrait"><label>Figures 49–54.</label><caption><p>Scanning electron microscope photographs of <italic><tp:taxon-name>Copa kei</tp:taxon-name></italic> sp. n. female <bold>(49–51)</bold> and male <bold>(52–54)</bold> spinneret morphology: <bold>49, 52</bold> anterior lateral spinneret <bold>50, 53</bold> posterior median spinneret <bold>51, 54</bold> posterior lateral spinneret. Abbreviations: <bold>Ac</bold> aciniform gland spigot(s) <bold>Cy</bold> cylindrical gland spigot(s) <bold>MAmp</bold> major ampullate gland spigot(s) <bold>mAmp</bold> minor ampullate gland spigot(s) <bold>n</bold> nubbin <bold>Pi</bold> piriform gland spigot(s) <bold>ta</bold> tartipore.</p></caption><graphic xmlns:xlink="http://www.w3.org/1999/xlink" xlink:href="ZooKeys-276-001-g008.jpg" position="float" orientation="portrait" xlink:type="simple"/></fig><fig id="F9" position="float" orientation="portrait"><label>Figures 55–60.</label><caption><p>Scanning electron microscope photographs of <italic><tp:taxon-name>Copa flavoplumosa</tp:taxon-name></italic> Simon, 1885 <bold>(55, 56)</bold> and <italic><tp:taxon-name>Copa kei</tp:taxon-name></italic> sp. n. <bold>(57–60)</bold>: <bold>55, 57</bold> female epigyne, ventral view <bold>56, 58</bold> male embolus, ventral view <bold>59</bold> male palpal cymbial setae <bold>60</bold> distal end of cymbium, retrolateral distal view.</p></caption><graphic xmlns:xlink="http://www.w3.org/1999/xlink" xlink:href="ZooKeys-276-001-g009.jpg" position="float" orientation="portrait" xlink:type="simple"/></fig><fig id="F10" position="float" orientation="portrait"><label>Figures 61–66.</label><caption><p>Digital microscope photographs of emboli of <italic><tp:taxon-name>Copa</tp:taxon-name></italic> species in ventral view: <bold>61–65</bold> <italic><tp:taxon-name>Copa flavoplumosa</tp:taxon-name></italic> Simon, 1885 from D.R. Congo <bold>(61)</bold>, Cameroon <bold>(62)</bold>, Tanzania <bold>(63)</bold>, Botswana <bold>(64)</bold> and South Africa <bold>(65)</bold> <bold>66</bold> <italic><tp:taxon-name>Copa kei</tp:taxon-name></italic> sp. n. from South Africa. Scale bars = 0.1 mm.</p></caption><graphic xmlns:xlink="http://www.w3.org/1999/xlink" xlink:href="ZooKeys-276-001-g010.jpg" position="float" orientation="portrait" xlink:type="simple"/></fig></tp:treatment-sec><ref-list><ref id="B8"><mixed-citation xmlns:xlink="http://www.w3.org/1999/xlink" xlink:type="simple"><person-group><name name-style="western"><surname>Driver</surname><given-names>A</given-names></name><name name-style="western"><surname>Maze</surname><given-names>K</given-names></name><name name-style="western"><surname>Rouget</surname><given-names>M</given-names></name><name name-style="western"><surname>Lombard</surname><given-names>AT</given-names></name><name name-style="western"><surname>Nel</surname><given-names>J</given-names></name><name name-style="western"><surname>Turpie</surname><given-names>JK</given-names></name><name name-style="western"><surname>Cowling</surname><given-names>RM</given-names></name><name name-style="western"><surname>Desmet</surname><given-names>P</given-names></name><name name-style="western"><surname>Goodman</surname><given-names>P</given-names></name><name name-style="western"><surname>Harris</surname><given-names>J</given-names></name><name name-style="western"><surname>Jonas</surname><given-names>Z</given-names></name><name name-style="western"><surname>Reyers</surname><given-names>B</given-names></name><name name-style="western"><surname>Sink</surname><given-names>K</given-names></name><name name-style="western"><surname>Strauss</surname><given-names>T</given-names></name></person-group> (<year>2005</year>)<source> National Spatial Biodiversity Assessment 2004: Priorities for Biodiversity Conservation in South Africa. Strelitzia 17.</source><publisher-name>South African National Biodiversity Institute</publisher-name>, <publisher-loc>Pretoria</publisher-loc>, <lpage>44</lpage> pp.</mixed-citation></ref></ref-list></tp:taxon-treatment>
