# Supplementary material for: A revision of the continental species of Copa Simon, 1885 (Araneae, Corinnidae) in the Afrotropical Region
Source: Zookeys. 2013 Mar 6;(276):1–37. doi: 10.3897/zookeys.276.4233 (PMC3677340; doi:10.3897/zookeys.276.4233)
Supplement: XML Treatment for Copa agelenina [file zookeys.276.4233-treatment4.xml]

<!DOCTYPE tp:taxon-treatment
  PUBLIC "-//TaxonX//DTD Taxonomic Treatment Publishing DTD v0 20100105//EN" "tax-treatment-NSO.dtd">
<tp:taxon-treatment xmlns:tp="http://www.plazi.org/taxpub"><tp:treatment-meta><mixed-citation publication-type="journal"><person-group><name><surname>Haddad</surname><given-names>Charles Richard</given-names></name></person-group><article-title>A revision of the continental species of 
                        <italic>Copa</italic> Simon, 1885 (Araneae, Corinnidae) in the Afrotropical Region
                </article-title><source>Zookeys</source><day>6</day><month>3</month><year>2013</year><volume>2013</volume><issue>276</issue><fpage>1</fpage><lpage>37</lpage><pub-id pub-id-type="doi">10.3897/zookeys.276.4233</pub-id></mixed-citation></tp:treatment-meta><tp:nomenclature><tp:taxon-name>
                            <tp:taxon-name-part taxon-name-part-type="genus">Copa</tp:taxon-name-part>
                            <tp:taxon-name-part taxon-name-part-type="species">agelenina</tp:taxon-name-part>
                        </tp:taxon-name><tp:taxon-authority>Simon, 1910</tp:taxon-authority><xref ref-type="fig" rid="F15">Figures 77–80</xref><tp:nomenclature-citation-list><tp:nomenclature-citation><tp:taxon-name>Copa agelenina</tp:taxon-name><comment><xref ref-type="bibr" rid="B28">Simon 1910</xref>: 202.</comment></tp:nomenclature-citation></tp:nomenclature-citation-list></tp:nomenclature><tp:treatment-sec sec-type="Type material"><title>Type material.</title><p><bold>Subadult female holotype.</bold> BOTSWANA: Kalahari, Sekcoma [<named-content xmlns:xlink="http://www.w3.org/1999/xlink" content-type="dwc:verbatimCoordinates" xlink:type="simple">24°24'S, 23°53'E</named-content>] – Khakea [<named-content xmlns:xlink="http://www.w3.org/1999/xlink" content-type="dwc:verbatimCoordinates" xlink:type="simple">24°42'S, 23°30'E</named-content>], leg. L. Prueltje?, XI.1904, ZMB 28198 (examined).</p></tp:treatment-sec><tp:treatment-sec sec-type="Remarks"><title>Remarks.</title><p>The holotype is a subadult female specimen (<xref ref-type="fig" rid="F15">Figs 77–79</xref>), clearly with a pre-epigynum and lack of epigynal sclerotisation typical of adults, and is not an adult female as described by <xref ref-type="bibr" rid="B28">Simon (1910)</xref> and listed on <xref ref-type="bibr" rid="B20">Platnick (2012)</xref>. The species is definitely different to <italic><tp:taxon-name>Copa flavoplumosa</tp:taxon-name></italic> specimens collected in north-western South Africa (Sunnyside and Hermitage) and has a clearly broader PER (CW:PERW = 2.84:1 as opposed to 3.45:1 in <italic><tp:taxon-name>Copa flavoplumosa</tp:taxon-name></italic> females) that is less strongly procurved than in <italic><tp:taxon-name>Copa flavoplumosa</tp:taxon-name></italic>. Since no adult <italic><tp:taxon-name>Copa</tp:taxon-name></italic> material is available from the arid savanna of southern Botswana, it is impossible to match this specimen to either of the two conti<!--PageBreak-->nental species or to recognise it as a distinct species. I would therefore propose that <italic><tp:taxon-name>Copa agelenina</tp:taxon-name></italic> be considered a species <italic>nomen dubium</italic>.</p><p>The eye arrangement and measurements (<xref ref-type="fig" rid="F15">Fig. 80</xref>) suggest that this species may belong to one of the new cryptic lycosiform castianeirine genera (<xref ref-type="bibr" rid="B11">Haddad 2012b</xref>, in prep.), but adults will have to be collected before the generic placement can be confirmed and the species be revalidated and redescribed.</p></tp:treatment-sec><tp:treatment-sec><!--Section generated to contain objects referenced in tp:taxon-treatment.--><fig id="F15" position="float" orientation="portrait"><label>Figures 77–80.</label><caption><p>Digital microscope photographs of the holotype subadult female of <italic><tp:taxon-name>Copa agelenina</tp:taxon-name></italic> Simon, 1910: <bold>77</bold> dorsal habitus <bold>78</bold> abdomen, ventral view <bold>79</bold> pre-epigynum <bold>80</bold> eye region, dorsal view. Scale bars: 77, 78 = 1.0 mm; 79, 80 = 0.25 mm.</p></caption><graphic xmlns:xlink="http://www.w3.org/1999/xlink" xlink:href="ZooKeys-276-001-g015.jpg" position="float" orientation="portrait" xlink:type="simple"/></fig></tp:treatment-sec><ref-list><ref id="B28"><mixed-citation xmlns:xlink="http://www.w3.org/1999/xlink" xlink:type="simple"><person-group><name name-style="western"><surname>Simon</surname><given-names>E</given-names></name></person-group> (<year>1910</year>)<article-title> Arachnoidea. Araneae (ii).</article-title> In: <person-group><name name-style="western"><surname>Schultze</surname><given-names>L</given-names></name></person-group> (<role>Ed</role>). <issue-title> Zoologische und anthropologische Ergebnisse einer Forschungsreise im Westlichen und zentralen Südafrika.</issue-title><source>Denkschriften der Medicinish–Naturwissenschaftlichen Gesellschaft zu Jena </source><volume>16</volume>: <fpage>175</fpage>–<lpage>218</lpage>.</mixed-citation></ref><ref id="B20"><mixed-citation xmlns:xlink="http://www.w3.org/1999/xlink" xlink:type="simple"><person-group><name name-style="western"><surname>Platnick</surname><given-names>NI</given-names></name></person-group> (<year>2012</year>)<source> The World Spider Catalog, Version 13.0. American Museum of Natural History, New York. Available from: <ext-link ext-link-type="uri" xlink:href="http://research.amnh.org/entomology-/spiders/catalog" xlink:type="simple">http://research.amnh.org/entomology-/spiders/catalog</ext-link>  [accessed 7 September 2012].</source></mixed-citation></ref><ref id="B11"><mixed-citation xmlns:xlink="http://www.w3.org/1999/xlink" xlink:type="simple"><person-group><name name-style="western"><surname>Haddad</surname><given-names>CR</given-names></name></person-group> (<year>2012b</year>)<source> Advances in the systematics and ecology of African Corinnidae spiders (Arachnida: Araneae), with emphasis on the Castianeirinae. Unpublished PhD thesis, Bloemfontein, South Africa: University of the Free State.</source></mixed-citation></ref></ref-list></tp:taxon-treatment>
